# Supplementary material for: CoMAGC: a corpus with multi-faceted annotations of gene-cancer relations
Source: BMC Bioinformatics. 2013 Nov 14;14:323. doi: 10.1186/1471-2105-14-323 (PMC3833657; doi:10.1186/1471-2105-14-323)
Supplement: Additional file 2 — Complete combination of annotation concept values. A '.xlsx’ file that lists the complete combinations of annotation concept values. The file also describes detailed reasoning processes behind the inference rules and explains the reason why some combinations are excluded from Table 2. [file 1471-2105-14-323-S2.xlsx]

## Sheet: Sheet1
Rule #	CGE	CCS	IGE	PT	gene class	# of annotation units in pilot phase	# of annotation units in corpus	explanation (inference)	explanation (exclusion)
3	decreased	cancer->normal	up-regulated	observation	oncogene	0	0	Decrease in gene expression level accompanies cancer degradation; the causality between the gene expression level change and the cell property change is inferred, since the gene expression level was initially up-regulated.
3	decreased	cancer->normal	up-regulated	causality	oncogene	0	2	Decrease in gene expression level accompanies cancer degradation; the causality between the gene expression level change and the cell property change is inferred, since the gene expression level was initially up-regulated.
	increased	cancer->normal	up-regulated	observation	biomarker	0	0	Change in gene expression level accompanies cancer degradation; causality is not claimed in text.	We expect that this case is rarely reported in biology articles.
	increased	cancer->normal	up-regulated	causality	tumor suppressor gene	0	0	Increase in gene expression level accompanies cancer degradation; causality is claimed in text.	We expect that this case is rarely reported in biology articles.
	decreased	cancer->normal	down-regulated	observation	biomarker	0	0	Change in gene expression level accompanies cancer degradation; causality is not claimed in text.	We expect that this case is rarely reported in biology articles.
	decreased	cancer->normal	down-regulated	causality	oncogene	0	0	Decrease in gene expression level accompanies cancer degradation; causality is claimed in text.	We expect that this case is rarely reported in biology articles.
6	increased	cancer->normal	down-regulated	observation	tumor suppressor gene	0	0	Increase in gene expression level accompanies cancer degradation; the causality between the gene expression level change and the cell property change is inferred, since the gene expression level was initially down-regulated.
6	increased	cancer->normal	down-regulated	causality	tumor suppressor gene	0	0	Increase in gene expression level accompanies cancer degradation; the causality between the gene expression level change and the cell property change is inferred, since the gene expression level was initially down-regulated.
	decreased	cancer->normal	unchanged	observation	biomarker	0	0	Change in gene expression level accompanies cancer degradation; causality is not claimed in text.	We expect that this case is rarely reported in biology articles.
	decreased	cancer->normal	unchanged	causality	oncogene	0	0	Decrease in gene expression level accompanies cancer degradation; causality is claimed in text.	We expect that this case is rarely reported in biology articles.
	increased	cancer->normal	unchanged	observation	biomarker	0	0	Change in gene expression level accompanies cancer degradatoin; causality is not claimed in text.	We expect that this case is rarely reported in biology articles.
	increased	cancer->normal	unchanged	causality	tumor suppressor gene	0	0	Increase in gene expression level accompanies cancer degradation; causality is claimed in text.	We expect that this case is rarely reported in biology articles.
8	decreased	cancer->normal	unidentifiable	observation	biomarker	0	31	At least 'biomarker' from similar cases with other IGE values
2	decreased	cancer->normal	unidentifiable	causality	oncogene	4	43	At least 'oncogene' from similar cases with other IGE values
8	increased	cancer->normal	unidentifiable	observation	biomarker	0	12	At least 'biomarker' from similar cases with other IGE values
5	increased	cancer->normal	unidentifiable	causality	tumor suppressor gene	2	33	At least 'tumor suppressor gene' from similar cases with other IGE values
7	decreased	normal->cancer	up-regulated	observation	biomarker	0	0	Change in gene expression level accompanies cancer progression; causality is not claimed in text.
4	decreased	normal->cancer	up-regulated	causality	tumor suppressor gene	0	0	Decrease in gene expression level accompanies cancer progression; causality is claimed in text.
7	increased	normal->cancer	up-regulated	observation	biomarker	0	0	Change in gene expression level accompanies cancer progression; causality is not claimed in text.
1	increased	normal->cancer	up-regulated	causality	oncogene	0	0	Increase in gene expression level accompanies cancer progression; causality is claimed in text.
7	decreased	normal->cancer	down-regulated	observation	biomarker	0	0	Change in gene expression level accompanies cancer progression; causality is not claimed in text.
4	decreased	normal->cancer	down-regulated	causality	tumor suppressor gene	0	0	Decrease in gene expression level accompanies cancer progression; causality is claimed in text.
7	increased	normal->cancer	down-regulated	observation	biomarker	0	0	Change in gene expression level accompanies cancer progression; causality is not claimed in text.
1	increased	normal->cancer	down-regulated	causality	oncogene	0	0	Increase in gene expression level accompanies cancer progression; causality is claimed in text.
7	decreased	normal->cancer	unchanged	observation	biomarker	1	34	Change in gene expression level accompanies cancer progression; causality is not claimed in text.
4	decreased	normal->cancer	unchanged	causality	tumor suppressor gene	1	3	Decrease in gene expression level accompanies cancer progression; causality is claimed in text.
7	increased	normal->cancer	unchanged	observation	biomarker	16	157	Change in gene expression level accompanies cancer progression; causality is not claimed in text.
1	increased	normal->cancer	unchanged	causality	oncogene	3	18	Increase in gene expression level accompanies cancer progression; causality is claimed in text.
7	decreased	normal->cancer	unidentifiable	observation	biomarker	1	28	At least 'biomarker' from similar cases with other IGE values
4	decreased	normal->cancer	unidentifiable	causality	tumor suppressor gene	2	14	At least 'tumor suppressor gene' from similar cases with other IGE values
7	increased	normal->cancer	unidentifiable	observation	biomarker	5	92	At least 'biomarker' from similar cases with other IGE values
1	increased	normal->cancer	unidentifiable	causality	oncogene	3	51	At least 'oncogene' from similar cases with other IGE values
9	decreased	cancer->cancer	up-regulated	observation	biomarker	0	0	The gene is up-regulated in a cell or tissue that shows cancerous properties.
	decreased	cancer->cancer	up-regulated	causality		0	0		"Causality" cannot be claimed when there's no change.
	increased	cancer->cancer	up-regulated	observation	biomarker	0	0	The gene is up-regulated in a cell or tissue that shows cancerous properties.	We expect that this case is rarely reported in biology articles.
	increased	cancer->cancer	up-regulated	causality		0	0		"Causality" cannot be claimed when there's no change.
	decreased	cancer->cancer	down-regulated	observation	biomarker	0	0	The gene is down-regulated in a cell or tissue that shows cancerous properties.	We expect that this case is rarely reported in biology articles.
	decreased	cancer->cancer	down-regulated	causality		0	0		"Causality" cannot be claimed when there's no change.
10	increased	cancer->cancer	down-regulated	observation	biomarker	0	0	The gene is down-regulated in a cell or tissue that shows cancerous properties.
	increased	cancer->cancer	down-regulated	causality		0	0		"Causality" cannot be claimed when there's no change.
	decreased	cancer->cancer	unchanged	observation	not related to cancer	0	0	The gene does not show altered expression level in a cell or tissue that has cancerous proprerties; decreasing expression level of the gene makes no change in cell property.	The gene is not related to cancer.
	decreased	cancer->cancer	unchanged	causality		0	0		"Causality" cannot be claimed when there's no change.
	increased	cancer->cancer	unchanged	observation	not related to cancer	0	0	The gene does not show altered expression level in a cell or tissue that has cancerous proprerties; decreasing expression level of the gene makes no change in cell property.	The gene is not related to cancer.
	increased	cancer->cancer	unchanged	causality		0	0		"Causality" cannot be claimed when there's no change.
	decreased	cancer->cancer	unidentifiable	observation	not related to cancer	0	0	At least 'not related to cancer' from similar cases with other IGE values	The gene is not related to cancer.
	decreased	cancer->cancer	unidentifiable	causality		0	0		"Causality" cannot be claimed when there's no change.
	increased	cancer->cancer	unidentifiable	observation	not related to cancer	0	0	At least 'not related to cancer' from similar cases with other IGE values	The gene is not related to cancer.
	increased	cancer->cancer	unidentifiable	causality		0	0		"Causality" cannot be claimed when there's no change.
	decreased	normal->normal	up-regulated	observation		0	0		This case is not possible by definition of normal.
	decreased	normal->normal	up-regulated	causality		0	0		"Causality" cannot be claimed when there's no change.
	increased	normal->normal	up-regulated	observation		0	0		This case is not possible by definition of normal.
	increased	normal->normal	up-regulated	causality		0	0		"Causality" cannot be claimed when there's no change.
	decreased	normal->normal	down-regulated	observation		0	0		This case is not possible by definition of normal.
	decreased	normal->normal	down-regulated	causality		0	0		"Causality" cannot be claimed when there's no change.
	increased	normal->normal	down-regulated	observation		0	0		This case is not possible by definition of normal.
	increased	normal->normal	down-regulated	causality		0	0		"Causality" cannot be claimed when there's no change.
	decreased	normal->normal	unchanged	observation		0	0		This case is not possible by definition of normal.
	decreased	normal->normal	unchanged	causality		0	0		"Causality" cannot be claimed when there's no change.
	increased	normal->normal	unchanged	observation		0	0		This case is not possible by definition of normal.
	increased	normal->normal	unchanged	causality		0	0		"Causality" cannot be claimed when there's no change.
	decreased	normal->normal	unidentifiable	observation		0	0		This case is not possible by definition of normal.
	decreased	normal->normal	unidentifiable	causality		0	0		"Causality" cannot be claimed when there's no change.
	increased	normal->normal	unidentifiable	observation		0	0		This case is not possible by definition of normal.
	increased	normal->normal	unidentifiable	causality		0	0		"Causality" cannot be claimed when there's no change.
	decreased	unidentifiable			not related to cancer	2	99	There's not enough information to classfy the gene.	The gene is not related to cancer.
	increased	unidentifiable			not related to cancer	3	204	There's not enough information to classfy the gene.	The gene is not related to cancer.
Total						43	821
Definitions
oncogene: a gene that causes cells or tissues to acquire cancerous properties; a gene that strengthens cancerous properties of cells or tissues.
tumor suppressor gene: a gene that causes cells or tissues to lose cancerous properties; a gene that weakens cancerous properties of cells or tissues.
biomarker: a gene that is not yet identified as an oncogene or a tumor suppressor gene but shows altered expression level in cells that show cancerous properties when compared to the expression level of the gene in normal cells or tissues.
Assumption
The expression level of a gene in a normal cell or tissue is maintained at a certain level unless any external treatment is applied to the cell or tissue.
